# Supplementary material for: Heme and menaquinone induced electron transport in lactic acid bacteria
Source: Microb Cell Fact. 2009 May 29;8:28. doi: 10.1186/1475-2859-8-28 (PMC2696406; doi:10.1186/1475-2859-8-28)
Supplement: Additional file 1 — Lactobacillus plantarum and Lactococcus lactis strains used in this study. A list of all L. plantarum and L. lactis strains used in this study. [file 1475-2859-8-28-S1.xls]

## Sheet: Sheet1
Additional File 1. Lactobacillus plantarum and Lactococcus lactis strains used in this study
Lactobacillus plantarum strains
designation
NCC	other	Isolated from	Location
B253	old3625, Qg	Cheese Q15
B1836	WCFS1	Human saliva	England
B1837	299	Human colon	UK
B1838	CIP104440	Human stool	France
B1839	SF2A35B	Sour cassava	South America
B1840	NCIMB12120	Ogi	Nigeria
B2029	MLC43	raw cheese with rennet
B2256	CIP104441	Human stool	France
	CIP104448	Human stool	France
B2257	CIP1044550	Human stool	France
B2258	CIP104451	Human urine	France
B2259	CIP104452	Human tooth abscess	France
B2260	299v	Human intestine	UK
B2261	NC8	Gras silage
B2262	LM3	Silage
B2263	LP80	Silage
B2264	LP85-2	Silage	France
B2457	CHEO3	pork pickled sour sausage	Vietnam
B2484	NCTH19-1	pork pickled sour sausage	Vietnam
B2485	NCTH19-2	pork pickled sour sausage	Vietnam
B2494	NCTH27	pork pickled sour sausage	Vietnam
B2535	LD2	orange fermented	Vietnam
B2726	ATCC8014	Maize ensilage
B2741	NOS140	cabbage kimchi	Japan
B2753	Q2	sourdough fermented	Italy
B2757	H4	sourdough fermented	Italy
B2766	H14	sourdough fermented	Italy
B2776	old3667; L9	cheese
B2801	KOG18	turnip pickled with rice bran	Japan
B2802	KOG24	cheese	Japan
B2806	LMG 9208	sauerkraut	UK
B2814	Lp95	wine red grapes	Italy
B2830	BLL(EI31)
B2831	CECT221 / AATCC14431	Grass silage	Maryland
B2855	N58	pork pickled sour sausage	Vietnam
B2877	X17	hotdogs	Vietnam
B2889	LAC7	banana fermented	Vietnam
B2891	LD3	radish pickled	Vietnam
B2896	ATCC14917	cabbage pickled	Copenhagen
B2897	DKO22	cassava sour	Nigeria
	NCDO1193	Vegetables
	LMG18021	Milk	Senegal
	CIP102359	Human spinal fluid	France
Lactococcus lactis strains used in this study
designation
NCC	other	source
B5	R1	cheese prod. (production)
B20	ML8	commercial starter
B26	LMG8526 /
	NCFD2091	chinese radish seeds
B29	ATCC 19435	unknown
B33	AM2	commercial starter
B34	P2	unknown
B32	SK11	hard cheese prod.
B42	HP	cheese prod.
B48	AM1	commercial starter
B49	KH	unknown
B64	E8	commercial starter
B65	Wg2	unknown
B82	Bos1 (BOZ)	starter Bos
B86	Ru4	starter 4/25
B87	ZK	Swedish cheese
B643	NCDO 763 / ML3	Dairy
B644	UC317	unknown
B844	M20	soil 13 july ‘92
B848	M9	soil 13 july ‘92
B1154	E7	Soil
B1156	Li-1	grass
B1157		raw sheep milk
B1172	E33	silage
B1173	E34	Silage
B1174	E32	silage
B1175		soil & grass
B1230		soil & grass
B1236	E10	soil & grass
B1239	E27	Silage
B1240	E9	soil & grass
B1492	MG1363	plasmid free prophage cured
B1592	DRA4	Starter A
B1594	C17	cheese prod.
B1929	B35	Bos starter
B2001	LMG 8528 /
	NCFB 2118***	frozen peas
B2122	LMG 9446/
	NCFB 1867*	frozen peas
B2123	LMG 9449 /
	NCFB 1868 **	frozen peas
B2124	NCIMB 702727/
	NCDO 2727	mung bean
B2142	P5977	perennial rye grass
B2189	P6056	perennial rye grass
B2190	P6284	timothy
B2191	P7341	roots of pasture grass
B2192	P7516	litter of pasture grass
B2193	D53	salad mix
B2198	K231	white kimchi
B2199	K335	white kimchi
B2200	K336	white kimchi
B2202	K337	white kimchi
B2203	K338	white kimchi
B2206	P7266	litter of pasture grass
B2207	P7304	litter of pasture grass
B2211	NCDO 895 /
	NCIMB 700895	unknown
B2217	KF4	alfalfa sprouts
B2218	KF5	alfalfa sprouts
B2219	KF7	alfalfa sprouts
B2220	KF24	alfalfa sprouts
B2221	KF30	mustard and cress
B2222	KF31	mustard & cress
B2223	KF67	grapefruit juice
B2225	KF129	alfalfa & radish sprouts
B2226	KF134	alfalfa & radish sprouts
B2227	KF138	alfalfa & radish sprouts
B2228	KF140	alfalfa & radish sprouts
B2229	KF146	alfalfa & radish sprouts
B2230	KF147	mung bean sprouts
B2231	KF164	mung bean sprouts
B2232	KF165	mung bean sprouts
B2233	KF174	orange juice
B2234	KF178	alfalfa & onion sprouts
B2235	KF181	alfalfa & onion sprouts
B2236	KF196	japanese kaiware shoots
B2237	KF197	japanese kaiware shoots
B2238	KF201	sliced mixed vegetables
B2239	KF221	mung bean sprouts
B2240	KF225	mung bean sprouts
B2241	KF253	Mustard & cress
B2242	KF257	mustard & cress
B2243	KF269	japanese kaiware shoots
B2244	KF337	white kimchi
B2245	KF292	soya sprouts
B2246	KF306	pumpkin wedges
B2247	KW2	kaanga wai
B2248	KW8	kaanga wai
B2249	KW10	kaanga wai
B2250	UC503	Dairy
B2251	AM3	Dairy
B2252	FG2	Dairy
	E30	silage
	IL1403	soft cheese prod.
* Cavet 21L (1966 Unilever)
**Cavet 31L (1996 Unilever)
***Patel PTC5
